# Supplementary material for: The Efficacy and Safety of Ferric Carboxymaltose in Heart Failure with Reduced Ejection Fraction and Iron Deficiency: An Updated Systematic Review and Meta-Analysis of Randomized Controlled Trials
Source: Diseases. 2024 Dec 22;12(12):339. doi: 10.3390/diseases12120339 (PMC11727542; doi:10.3390/diseases12120339)
Supplement: Supplementary file 1 [file diseases-12-00339-s001.zip]

Archive with 1 entries (1 files):
- diseases-3349971-supplementary.pdf
